# Supplementary material for: Secondhand Smoke Exposure and Depressive Symptoms among Korean Adolescents: JS High School Study
Source: PLoS One. 2016 Dec 30;11(12):e0168754. doi: 10.1371/journal.pone.0168754 (PMC5201244; doi:10.1371/journal.pone.0168754)
Supplement: S1 Dataset — (XLSX) [file pone.0168754.s001.xlsx]

## Sheet: variables
age	bmi	sbp	dbp	FBS	Total_cholesterol	BDIscore	sex	exercise	house_income	severity_depressive	depressive_sx	SHSE_overall	SHSE_home	SHSE_school	year
17	36.0385	148.333	73.3333	95	142	8	1	2	.	1	1	2	2	0	2007
16	19.6539	103	51	91	139	8	1	2	.	1	1	1	0	.	2007
15	20.588	117	71	102	124	10	1	4	3	2	2	0	0	0	2007
16	29.7961	138	69.3333	104	183	13	1	4	3	2	2	2	2	.	2007
15	22.6531	102.5	53	84	140	21	2	3	.	3	2	2	2	2	2007
16	18.5178	97.5	61.5	96	178	26	2	3	2	3	2	2	2	2	2007
16	19.985	104.5	66.5	97	182	13	2	3	1	2	2	0	0	0	2007
15	19.4569	101.667	59.3333	82	207	8	2	3	2	1	1	1	1	0	2007
15	20.0001	108	65.5	90	143	9	1	4	1	1	1	0	0	0	2007
16	19.5651	98.5	60.5	98	123	11	2	3	2	2	2	0	0	0	2007
16	18.8751	106	57.5	88	127	4	1	3	3	1	1	0	0	0	2007
16	23.5342	108	50.5	99	151	5	1	4	2	1	1	0	0	0	2007
15	24.2527	121.5	74	86	140	9	2	4	2	1	1	2	2	2	2007
16	22.5097	123.333	59.6667	92	104	7	1	3	.	1	1	2	2	.	2007
16	25.3116	113	72	92	197	4	2	3	.	1	1	2	0	2	2007
16	18.6488	115	72	89	153	5	2	3	.	1	1	1	0	.	2007
16	26.4809	136.667	69.6667	95	116	8	1	2	1	1	1	0	0	0	2007
16	19.9684	97.5	57.5	95	194	6	2	3	.	1	1	0	0	0	2007
16	20.1738	110	62	98	132	7	1	1	.	1	1	0	0	0	2007
16	20.6089	127.5	69	83	113	10	1	4	3	2	2	0	0	0	2007
16	22.9175	113.5	62.5	93	166	4	2	4	.	1	1	0	0	0	2007
16	22.7304	113.5	60.5	91	148	8	2	3	2	1	1	1	0	1	2007
16	20.3722	98	60.5	86	121	4	2	3	.	1	1	0	0	0	2007
16	21.5894	132	62	91	158	12	1	4	.	2	2	0	0	0	2007
16	19.706	88.5	56	89	180	21	2	4	1	3	2	1	1	0	2007
16	21.2484	108.5	64	88	161	10	2	3	1	2	2	1	1	.	2007
16	25.178	112	57.5	93	175	6	1	4	2	1	1	1	1	0	2007
16	25.5111	131.667	73.3333	108	142	8	1	3	2	1	1	1	1	0	2007
16	17.1296	111	66.5	87	175	1	2	3	.	1	1	0	0	0	2007
16	19.5066	107	63.5	90	129	18	1	4	.	3	2	2	2	0	2007
16	20.9725	109	60.6667	93	150	6	1	4	3	1	1	1	0	1	2007
16	18.595	109.5	64.5	87	159	0	2	3	3	1	1	1	1	0	2007
16	22.486	160	78.5	99	119	15	1	3	2	2	2	2	1	2	2007
16	17.7105	103.667	58.6667	97	143	3	1	4	3	1	1	0	0	0	2007
16	21.2954	111	62.3333	88	167	2	1	4	1	1	1	0	0	0	2007
16	22.1757	113.5	69	82	126	5	1	2	1	1	1	1	1	0	2007
16	22.6585	126.5	68	95	109	0	1	1	1	1	1	0	0	0	2007
16	24.4958	139.5	65	96	140	4	1	3	1	1	1	0	0	0	2007
16	25.7328	111	61.6667	96	174	2	2	2	3	1	1	0	0	0	2007
16	29.3372	132.5	74.5	95	191	14	1	3	3	2	2	0	0	0	2007
16	23.1949	107.667	53.3333	86	138	5	2	3	1	1	1	1	0	1	2007
16	18.159	105	57	83	150	6	2	3	1	1	1	1	1	1	2007
16	20.373	127.333	57	93	151	10	1	3	.	2	2	0	0	0	2007
16	17.7683	98.5	49.5	102	200	9	2	3	2	1	1	1	0	1	2007
16	19.97	111	50	94	156	5	2	3	2	1	1	0	0	0	2007
16	19.9307	96	59.5	78	168	23	2	3	3	3	2	0	0	0	2007
16	19.5027	109	62	94	174	25	2	3	1	3	2	1	1	1	2007
16	20.4228	120	59.5	95	154	9	1	4	3	1	1	0	0	0	2007
16	23.6509	117.5	61	87	179	9	1	2	1	1	1	0	0	0	2007
16	21.6858	104.5	60.5	85	128	18	2	3	2	3	2	0	0	0	2007
16	18.4657	119.5	74	96	142	8	1	2	2	1	1	1	1	0	2007
15	20.2423	99	60.5	92	153	3	2	3	2	1	1	1	1	0	2007
15	21.3157	107.5	65	92	120	18	1	3	1	3	2	0	0	0	2007
15	18.9183	108.333	62.3333	106	196	7	1	3	2	1	1	0	0	0	2007
15	20.5698	126	66	101	131	12	1	3	1	2	2	0	0	0	2007
15	21.7433	101.5	56	90	154	13	2	3	2	2	2	0	0	0	2007
15	20.4042	116	58.5	78	134	12	2	4	1	2	2	1	1	.	2007
15	18.2648	108.333	57.3333	89	142	11	1	1	1	2	2	0	0	0	2007
15	21.399	100	57.5	94	134	13	2	3	.	2	2	0	0	0	2007
15	21.5234	99	53.5	100	185	10	2	3	3	2	2	2	2	0	2007
15	20.4607	104.5	62	84	129	6	2	3	3	1	1	0	0	0	2007
15	18.8099	113.5	74.5	96	130	7	2	3	3	1	1	0	0	0	2007
15	20.7124	114.5	66.5	91	161	7	2	3	1	1	1	2	2	1	2007
15	26.9097	112	56.5	100	164	9	2	3	1	1	1	1	0	1	2007
15	19.0066	117	65	88	173	15	1	4	2	2	2	0	0	0	2007
15	21.8619	103.5	52.5	97	163	10	2	3	2	2	2	1	1	1	2007
15	23.6186	107	58.5	90	142	9	2	3	1	1	1	2	0	2	2007
15	18.48	111	66	93	207	16	2	3	1	3	2	2	2	0	2007
15	23.5651	106.667	62	94	217	7	2	3	2	1	1	0	0	0	2007
15	20.794	112	70	98	169	15	2	3	1	2	2	0	0	0	2007
15	20.9458	109	54.5	82	129	9	1	1	3	1	1	0	0	0	2007
15	20.6406	117	56	94	149	7	1	3	.	1	1	1	0	1	2007
15	30.8921	148.5	77	98	171	9	1	2	2	1	1	1	1	0	2007
15	21.7373	105.5	53.5	74	190	2	2	3	3	1	1	0	0	0	2007
15	24.4053	134.5	54	91	144	4	1	4	.	1	1	1	1	0	2007
15	19.6492	123.5	70	85	148	7	2	3	1	1	1	1	0	1	2007
15	24.6965	109.667	55.3333	94	191	4	1	3	1	1	1	0	0	0	2007
15	18.958	84.5	44.5	106	139	17	1	3	.	3	2	0	0	0	2007
15	21.9638	107.5	53.5	103	188	11	2	3	2	2	2	0	0	0	2007
15	20.9799	112.667	61.6667	89	140	21	1	1	1	3	2	0	0	0	2007
15	21.6526	111.5	58.5	89	182	8	2	3	2	1	1	1	.	0	2007
15	19.6142	115.5	71	93	151	10	1	1	3	2	2	0	0	0	2007
15	29.9903	132	64.5	99	145	13	1	3	3	2	2	0	0	0	2007
15	29.8682	121	62.5	95	221	7	1	3	2	1	1	0	0	0	2007
15	24.3331	101	59.5	90	165	8	2	3	2	1	1	1	0	1	2007
15	21.2705	105	58.3333	95	171	12	2	3	2	2	2	0	0	0	2007
15	21.1601	116	54	95	134	7	1	2	3	1	1	1	1	0	2007
15	19.2951	107.5	64	90	134	6	1	1	3	1	1	0	0	0	2007
15	22.1443	148	72	94	164	7	1	1	1	1	1	1	1	0	2007
15	31.1436	133	55.6667	92	122	13	1	3	.	2	2	2	2	0	2007
15	22.6247	105	56.5	101	185	4	1	3	2	1	1	0	0	0	2007
15	20.8945	111.5	54	89	194	8	1	3	.	1	1	0	0	0	2007
15	21.8038	111.5	65	96	140	8	2	3	1	1	1	1	1	0	2007
15	19.3332	108.333	55	92	118	17	1	4	1	3	2	2	2	2	2007
15	22.3739	132.5	73.5	94	122	6	1	4	3	1	1	1	1	0	2007
15	17.7782	127.5	70.5	100	184	3	1	2	1	1	1	1	1	0	2007
15	22.446	129.5	73.5	94	180	2	2	3	3	1	1	0	0	0	2007
15	25.6884	110.5	63.5	94	221	5	1	1	.	1	1	0	0	0	2007
15	18.4166	119	73.6667	95	174	15	2	3	3	2	2	1	1	0	2007
15	21.4895	92.6667	54.6667	96	133	3	2	3	1	1	1	0	0	0	2007
15	22.5344	115.667	62.6667	92	128	7	2	3	2	1	1	1	0	1	2007
15	21.4695	134	73.3333	103	146	3	1	4	.	1	1	1	0	1	2007
15	17.0925	83.5	48.5	79	180	7	2	3	.	1	1	0	0	0	2007
15	23.0344	129.5	54	97	130	8	1	4	2	1	1	1	0	.	2007
15	18.6997	105.5	74	94	122	7	2	3	2	1	1	1	0	.	2007
15	25.5084	136	59	92	130	18	1	.	.	3	2	1	1	0	2007
15	20.6012	113	58	92	161	5	1	3	1	1	1	0	0	0	2007
15	27.4997	134.5	76.5	94	140	2	1	3	1	1	1	0	0	0	2007
15	20.9623	118.5	58.5	93	178	5	1	4	2	1	1	0	0	0	2007
15	18.7598	95.5	61	89	156	3	2	3	2	1	1	0	0	0	2007
15	18.3669	103	56	89	110	3	1	3	2	1	1	0	0	0	2007
15	29.0104	106.5	67.5	86	162	8	2	3	.	1	1	0	0	0	2007
15	22.3569	105	64.5	93	162	5	2	3	.	1	1	2	2	.	2007
15	18.3822	94.5	54	96	207	16	2	3	.	3	2	0	0	0	2007
15	19.5849	124.667	69	79	157	6	1	3	2	1	1	0	0	0	2007
15	20.0501	90.5	55.5	90	140	11	2	3	.	2	2	2	2	0	2007
15	23.936	101.5	56.5	90	218	5	2	3	1	1	1	0	0	0	2007
15	22.7479	110	67.5	97	171	24	2	3	2	3	2	1	0	1	2007
15	26.2784	125.667	72	93	165	19	2	3	2	3	2	1	1	0	2007
15	21.2382	124	64	95	212	5	2	3	1	1	1	0	0	0	2007
15	19.771	93	57	88	160	12	2	3	2	2	2	0	0	0	2007
15	20.0924	107	61	98	148	6	2	3	1	1	1	2	2	2	2007
15	23.7739	125.5	67.5	92	178	20	1	1	3	3	2	0	0	0	2007
15	20.5383	94.5	51.5	97	128	2	2	3	3	1	1	0	0	0	2007
15	18.9976	114	68.5	87	145	3	1	3	3	1	1	0	0	0	2007
15	17.2665	103	64	94	103	12	1	2	2	2	2	0	0	0	2007
15	17.6797	107.5	65.5	94	132	10	2	3	2	2	2	0	0	0	2007
15	16.5223	93	50.3333	103	168	8	2	4	2	1	1	0	0	0	2007
15	25.3966	116	53.5	90	143	9	2	3	1	1	1	1	1	0	2007
15	17.9467	106.5	60	86	136	6	2	3	1	1	1	0	0	0	2007
15	20.8415	100	58.5	99	160	22	1	3	1	3	2	0	0	0	2007
15	18.4199	100.5	60	98	191	5	2	3	2	1	1	0	0	0	2007
15	24.1314	109	60.5	92	141	13	2	3	2	2	2	0	0	0	2007
15	17.0041	99	55.5	90	124	10	2	4	3	2	2	1	0	1	2007
15	20.6581	132	64.5	88	133	10	1	4	3	2	2	1	0	1	2007
15	29.1056	123	77	93	205	10	1	1	.	2	2	2	2	0	2007
15	17.9027	118	64.5	89	130	2	1	4	1	1	1	1	0	1	2007
15	19.4462	106	63	100	132	3	2	3	3	1	1	0	0	0	2007
15	23.6814	130	55.6667	90	129	3	1	3	1	1	1	0	0	0	2007
15	21.3964	145	62.5	92	199	5	1	3	2	1	1	0	0	0	2007
15	19.0965	82	54	93	110	8	1	1	.	1	1	0	0	0	2007
15	23.1543	103.5	58.5	92	127	17	1	4	1	3	2	0	0	0	2007
15	18.3259	106	56.3333	90	175	8	1	1	.	1	1	0	0	0	2007
15	21.8564	115.667	59	94	151	10	1	4	1	2	2	0	0	0	2007
15	25.8922	149	80.5	98	194	4	1	3	2	1	1	1	1	0	2007
15	21.5556	110	59.5	86	208	11	2	3	2	2	2	0	0	0	2007
15	18.6687	108	70	91	175	7	2	3	.	1	1	0	0	0	2007
15	20.7838	111.5	60.5	87	131	3	2	4	3	1	1	1	0	1	2007
15	16.4303	91.5	56	95	156	8	2	3	.	1	1	2	2	0	2007
15	18.5911	106.5	63.5	103	177	9	2	3	.	1	1	0	0	0	2007
15	26.6437	116.5	52.5	94	122	8	1	2	2	1	1	1	1	0	2007
15	18.5651	114	63	95	147	11	1	1	1	2	2	1	0	.	2007
15	21.4847	109.5	62.5	100	113	8	1	3	1	1	1	0	0	0	2007
15	25.5456	110.333	63.3333	101	154	2	1	.	.	1	1	0	0	0	2007
15	25.0528	112	56.5	83	120	5	2	3	1	1	1	0	0	0	2007
15	18.4956	101	54	95	125	4	2	3	3	1	1	0	0	0	2007
15	20.3043	101	59	87	142	8	2	3	.	1	1	0	0	0	2007
15	19.6971	108	70	93	153	5	1	2	1	1	1	1	1	0	2007
15	28.7682	112	55	90	144	14	2	3	1	2	2	2	2	0	2007
15	23.0391	132.5	77	94	178	19	2	3	2	3	2	0	0	0	2007
15	20.9796	109	56.5	92	141	2	2	3	.	1	1	0	0	0	2007
15	19.3592	104.5	55.5	97	157	7	1	4	3	1	1	0	0	0	2007
15	21.2042	112.5	65	93	163	6	2	3	3	1	1	0	0	0	2007
15	18.0546	98	57.5	92	154	22	2	3	2	3	2	1	1	0	2007
15	24.4256	121.5	64	100	122	2	1	4	2	1	1	0	0	0	2007
15	19.1903	110	64	93	231	19	2	3	1	3	2	0	0	0	2007
15	22.9387	107.667	62	93	134	15	2	4	1	2	2	0	0	0	2007
15	19.6892	106.5	58.5	95	272	14	1	3	2	2	2	0	0	0	2007
15	20.8705	113.5	58.5	96	148	9	1	3	2	1	1	1	1	0	2007
15	25.3465	106	59.5	89	164	7	2	4	2	1	1	2	0	2	2007
15	26.4642	133.5	63.5	89	181	14	2	3	1	2	2	2	0	2	2007
15	23.4288	121	59.5	94	146	14	1	1	3	2	2	0	0	0	2007
15	21.2231	130	81	93	170	24	1	3	1	3	2	2	2	0	2007
15	21.2494	121	74.5	91	143	11	1	2	.	2	2	0	0	0	2007
15	17.9131	98.5	55.5	90	181	11	2	3	1	2	2	0	0	0	2007
15	23.3131	103.5	58	90	198	3	2	3	2	1	1	2	1	2	2007
15	25.6023	114.5	62.5	96	173	17	2	3	1	3	2	0	0	0	2007
15	19.9291	109	61.5	93	153	12	2	3	1	2	2	1	1	1	2007
15	21.6911	125	66.3333	96	182	18	1	2	.	3	2	0	0	0	2007
15	21.15	94	48.5	95	129	9	1	4	2	1	1	1	1	0	2007
15	21.0938	108	67.5	99	204	8	2	3	2	1	1	0	0	0	2007
15	19.8142	114.5	57	98	141	19	2	3	3	3	2	0	0	0	2007
15	19.8295	118	65.3333	90	171	17	1	3	2	3	2	2	2	1	2007
15	24.3446	111.333	52	91	145	5	1	4	3	1	1	0	0	0	2007
15	22.5231	112.5	62	103	162	5	1	3	3	1	1	1	0	1	2007
15	18.2917	122.5	67	102	164	10	1	3	2	2	2	0	0	0	2007
15	18.3714	92.5	51	98	171	15	2	3	3	2	2	0	0	0	2007
15	20.7875	105	66	86	206	1	2	3	.	1	1	0	0	0	2007
15	20.4426	110.5	63	91	144	16	1	3	.	3	2	1	0	1	2007
15	30.4635	113.5	67	97	126	6	1	3	3	1	1	1	0	1	2007
15	20.4831	96	54	84	140	3	2	3	2	1	1	2	0	2	2007
15	17.2608	112.667	60	98	144	4	1	3	2	1	1	2	2	0	2007
15	19.4768	120.333	69	96	123	8	1	3	.	1	1	0	0	0	2007
15	19.2636	101.5	71	82	178	5	2	3	3	1	1	2	2	0	2007
15	23.9461	113	52.5	92	171	5	1	4	2	1	1	0	0	0	2007
15	19.7005	95	55	.	.	10	2	3	2	2	2	2	0	2	2007
15	21.928	103.5	51	90	133	9	2	3	1	1	1	0	0	0	2007
15	18.3091	97.5	59.5	97	182	36	2	3	.	3	2	1	0	1	2007
15	22.9859	92.5	56	91	113	16	2	3	3	3	2	2	0	2	2007
15	24.8193	101.5	49	87	173	18	1	3	2	3	2	1	1	0	2007
15	27.7066	131	63	97	126	11	1	3	3	2	2	0	0	0	2007
15	22.9007	106	66	82	118	17	2	3	2	3	2	1	1	0	2007
15	21.5667	133.667	70.3333	89	148	25	1	3	.	3	2	0	0	0	2007
15	19.7449	105	53.5	93	164	3	2	3	3	1	1	1	0	1	2007
15	18.1095	96	59	99	167	8	2	3	2	1	1	1	0	1	2007
15	17.9497	121	65	95	150	3	1	.	3	1	1	0	0	0	2007
15	16.9297	103.5	67.5	89	148	10	2	3	1	2	2	0	0	0	2007
15	18.6683	95	55.3333	89	141	3	1	3	2	1	1	0	0	0	2007
15	20.6988	116.5	62.5	99	127	15	2	3	.	2	2	1	1	.	2007
15	20.8617	113	54	104	147	8	2	3	3	1	1	1	0	1	2007
15	18.0658	102	60.6667	87	170	47	2	1	1	3	2	2	0	2	2007
15	26.9344	116.5	70.5	95	121	3	2	3	2	1	1	0	0	0	2007
15	19.4826	100	55	96	105	5	1	3	1	1	1	0	0	0	2007
14	21.2032	96.5	55.5	92	144	10	2	4	2	2	2	0	0	0	2007
15	21.8312	113.5	60.5	90	178	5	2	3	2	1	1	0	0	0	2007
15	19.9768	96.5	50	94	171	5	2	3	2	1	1	1	1	0	2007
15	21.0853	111	72	86	114	12	1	3	.	2	2	1	0	.	2007
15	18.7708	109.5	63	93	121	8	1	3	2	1	1	0	0	0	2007
15	26.7615	131.667	64	107	199	9	1	4	1	1	1	1	1	0	2007
15	17.3047	91	57.5	85	132	8	2	3	.	1	1	0	0	0	2007
15	18.1072	100	57.5	85	161	1	1	3	.	1	1	0	0	0	2007
15	20.6119	118.333	61.6667	92	154	15	1	3	3	2	2	0	0	0	2007
15	17.9626	100	54.5	88	140	5	1	3	1	1	1	1	0	1	2007
15	23.4497	123	63	104	147	16	1	.	1	3	2	0	0	0	2007
15	22.3602	111	53.5	93	170	16	2	3	3	3	2	1	0	1	2007
15	20.5337	105	57.5	89	160	8	2	3	3	1	1	0	0	0	2007
15	23.0785	104.333	55.6667	95	121	13	1	3	3	2	2	0	0	0	2007
15	18.8415	114.667	58	98	137	11	1	3	2	2	2	1	1	0	2007
15	21.5887	109.5	66	92	165	11	2	3	2	2	2	0	0	0	2007
15	24.0129	111.667	52	98	126	13	1	2	.	2	2	1	1	0	2007
15	16.6334	98.3333	61.3333	77	152	5	2	3	3	1	1	0	0	0	2007
15	19.2658	99	53.5	92	138	10	2	3	1	2	2	0	0	0	2007
15	19.191	100	69	94	138	13	2	3	3	2	2	0	0	0	2007
15	20.5126	130.5	77.5	78	130	14	2	3	1	2	2	0	0	0	2007
15	18.7137	106	62	85	156	18	2	3	1	3	2	0	0	0	2007
15	18.8044	107.5	54.5	82	156	20	1	4	3	3	2	0	0	0	2007
15	16.4247	106.333	66	82	147	9	2	4	2	1	1	0	0	0	2007
15	19.5453	97.5	60.5	88	143	2	1	1	.	1	1	2	2	0	2007
15	18.5623	92.5	62.5	92	155	12	2	3	2	2	2	2	0	2	2007
15	18.4097	114.5	68.5	87	126	13	1	3	2	2	2	0	0	0	2007
15	18.1575	117.667	61	91	144	8	1	1	3	1	1	2	2	0	2007
15	25.3015	120.667	59.3333	96	228	14	1	3	2	2	2	0	0	0	2007
15	19.4569	105.5	64.5	87	148	10	2	3	3	2	2	0	0	0	2007
15	15.7023	107.333	63.3333	92	89	9	1	1	1	1	1	0	0	0	2007
15	27.5075	99.6667	54.6667	92	164	7	2	4	3	1	1	2	2	1	2007
15	19.5915	126.5	71.5	98	153	5	1	4	.	1	1	1	1	0	2007
15	19.257	106.667	65	93	130	12	1	3	3	2	2	0	0	0	2007
15	27.7647	108.5	44.5	91	143	3	2	3	1	1	1	1	1	0	2007
15	20.7956	103.5	53.5	88	127	12	1	4	.	2	2	0	0	0	2007
15	24.1633	120.5	63	92	118	24	1	3	2	3	2	0	0	0	2007
15	18.1581	106.5	61	97	148	17	1	3	1	3	2	0	0	0	2007
15	20.1286	113.5	60	101	174	4	1	2	3	1	1	0	0	0	2007
15	20.5858	109.5	68	94	140	24	1	2	.	3	2	1	0	1	2007
15	19.6954	103.5	66	92	139	6	2	3	2	1	1	0	0	0	2007
15	21.6545	121	73.5	99	152	3	2	3	2	1	1	1	1	.	2007
15	19.8234	113	57.5	92	142	7	1	4	2	1	1	0	0	0	2007
15	23.0335	123	54.6667	93	136	4	1	3	2	1	1	1	0	.	2007
15	22.3559	125	71.3333	97	129	7	1	4	2	1	1	0	0	0	2007
15	21.7245	138.5	63.5	97	122	17	1	3	2	3	2	0	0	0	2007
15	28.0355	125.333	60.3333	94	201	2	1	3	1	1	1	0	0	0	2007
15	21.6533	125.5	65.5	92	126	4	1	1	.	1	1	1	1	0	2007
15	23.2568	104	63	85	157	6	2	3	.	1	1	0	0	0	2007
15	21.3442	98	53.5	96	173	12	2	3	.	2	2	2	2	.	2007
15	27.3648	107.5	55	92	148	12	1	2	2	2	2	0	0	0	2007
14	23.0181	103	57.5	80	131	0	2	4	.	1	1	2	2	1	2007
15	22.8554	107.5	57.5	98	209	12	1	1	.	2	2	0	0	0	2007
16	19.1366	103	58.5	85	139	2	1	3	.	1	1	1	0	1	2010
16	23.017	101.5	60	83	163	9	2	4	2	1	1	0	0	0	2010
16	22.8467	102.5	47.5	71	169	9	2	3	2	1	1	2	2	1	2010
15	18.7577	119	74	86	115	19	2	1	3	3	2	1	0	1	2010
16	19.8685	130	59.5	91	135	16	1	3	.	3	2	0	0	0	2010
16	31.3798	108	56.5	91	165	3	2	1	3	1	1	0	0	0	2010
16	21.0973	116	71.5	94	183	5	2	3	3	1	1	0	0	0	2010
16	20.3315	90	56	92	173	8	2	1	3	1	1	0	0	0	2010
16	16.4252	104.5	68.5	85	196	5	2	1	3	1	1	2	1	2	2010
15	21.3949	92	56.5	83	172	8	2	2	.	1	1	0	0	0	2010
16	20.537	112.333	63.3333	97	158	0	2	1	2	1	1	2	1	2	2010
16	21.2766	127	71.5	87	170	3	2	3	3	1	1	1	1	0	2010
16	22.4685	104.5	51.5	75	161	12	2	1	.	2	2	0	0	0	2010
16	30.3619	131	63.5	85	175	10	1	3	2	2	2	0	0	0	2010
16	18.8562	97.5	53.5	84	150	11	1	1	1	2	2	2	0	2	2010
16	20.0435	111.5	72.5	82	147	1	2	.	3	1	1	1	0	1	2010
16	17.2044	113.5	67.5	87	152	7	1	4	3	1	1	0	0	0	2010
16	23.084	130.5	66	93	164	18	1	4	3	3	2	2	0	2	2010
16	18.9215	88	61	85	180	1	2	2	.	1	1	1	0	1	2010
16	23.4649	117.5	65.5	94	155	4	1	3	1	1	1	0	0	0	2010
16	20.9616	106	50.5	98	131	6	1	4	2	1	1	0	0	0	2010
16	21.0556	110	63	93	151	6	2	2	1	1	1	2	0	2	2010
16	20.7037	96.5	56.5	87	167	6	2	3	.	1	1	2	0	2	2010
16	17.3746	83	53	83	156	4	1	1	3	1	1	0	0	0	2010
16	19.9348	110.5	69.5	87	140	8	2	4	.	1	1	2	0	2	2010
16	27.9011	127.667	74.3333	90	161	16	2	1	.	3	2	1	0	.	2010
16	21.9175	93.5	58.5	94	158	7	2	1	2	1	1	2	2	2	2010
16	19.4624	131.333	70.3333	92	170	10	1	4	1	2	2	0	0	0	2010
16	21.5923	105	51.5	83	161	9	1	3	2	1	1	0	0	0	2010
16	20.7592	112.5	51	84	141	5	1	3	1	1	1	1	0	1	2010
16	21.7407	112	62	88	118	8	2	1	2	1	1	0	0	0	2010
16	22.3203	115.5	60	88	167	5	2	3	2	1	1	0	0	0	2010
16	23.9253	119.667	58.6667	88	184	10	2	3	2	2	2	2	2	0	2010
16	18.4465	112	51	92	133	4	1	3	2	1	1	0	0	0	2010
16	21.9604	105	54	85	126	7	1	4	2	1	1	2	1	2	2010
16	24.7518	126.667	61.6667	96	153	2	1	3	2	1	1	0	0	0	2010
16	19.6034	111	50.6667	81	143	11	1	4	2	2	2	0	0	0	2010
16	20.4077	109	49.5	94	175	1	1	3	1	1	1	0	0	0	2010
16	21.0149	101	62.5	88	139	2	1	1	.	1	1	2	2	1	2010
16	20.2222	80	48.5	88	173	12	2	3	3	2	2	2	2	0	2010
16	17.2662	102.5	59	91	154	11	1	3	1	2	2	1	0	1	2010
16	22.7483	101.5	47	86	178	7	2	1	.	1	1	0	0	0	2010
16	21.0079	95	49	90	104	3	1	3	.	1	1	0	0	0	2010
16	23.6971	101.5	57.5	90	148	15	2	4	2	2	2	2	0	2	2010
16	18.7565	125	64.6667	94	135	2	1	4	.	1	1	0	0	0	2010
16	21.062	124	71.5	96	158	4	1	4	3	1	1	1	0	1	2010
16	19.3415	96.5	58	78	146	8	2	1	.	1	1	0	0	0	2010
16	24.1487	110.5	71	96	190	15	2	1	2	2	2	0	0	0	2010
16	21.3472	110	55.5	87	157	25	2	1	.	3	2	0	0	0	2010
16	24.5234	111.5	53	80	113	5	1	3	2	1	1	0	0	0	2010
16	24.14	117	67	79	138	9	2	3	2	1	1	0	0	0	2010
16	22.8493	127	55	90	160	8	1	2	1	1	1	0	0	0	2010
16	24.6621	119	61	87	137	12	1	3	2	2	2	1	1	0	2010
16	19.6858	120	64	85	199	12	1	3	3	2	2	0	0	0	2010
16	21.4223	113.5	68	85	163	12	2	3	.	2	2	0	0	0	2010
16	20.1272	99	56.5	84	140	5	2	1	2	1	1	1	0	1	2010
16	18.7886	120	65	89	164	2	2	3	3	1	1	0	0	0	2010
16	23.1237	90.6667	51	81	143	8	1	4	2	1	1	2	0	2	2010
16	27.1418	131	56.6667	85	134	6	1	4	1	1	1	0	0	0	2010
16	19.6948	83	46	88	189	3	2	3	1	1	1	0	0	0	2010
16	18.6805	101	62.5	86	160	7	2	.	3	1	1	0	0	0	2010
16	21.097	118.5	66.5	82	135	4	1	3	2	1	1	2	2	0	2010
16	21.0516	133	79.5	83	197	10	2	4	3	2	2	0	0	0	2010
16	23.9298	94.5	50	106	120	2	1	2	3	1	1	1	1	0	2010
16	19.3149	98	56	80	150	7	1	2	.	1	1	0	0	0	2010
16	23.1195	120.5	64	97	122	6	1	3	3	1	1	1	1	0	2010
16	23.025	104.5	63	90	121	12	2	4	3	2	2	2	0	2	2010
16	26.6193	107.5	53.5	84	167	8	2	4	2	1	1	1	1	0	2010
16	21.323	106.333	51.3333	97	169	3	1	4	.	1	1	1	1	0	2010
16	32.6329	142.5	71.5	92	162	13	1	4	3	2	2	1	1	0	2010
16	19.3364	104	61	75	134	4	2	3	2	1	1	2	1	2	2010
16	24.714	84	38	91	162	0	2	1	2	1	1	2	0	2	2010
16	20.2372	110.667	50	81	127	10	1	1	.	2	2	0	0	0	2010
16	20.8034	104.5	62	85	216	12	2	4	3	2	2	1	1	0	2010
16	23.3244	101.5	65.5	82	122	11	2	3	2	2	2	1	0	1	2010
16	20.0721	112	58	82	156	8	2	3	2	1	1	1	1	1	2010
16	18.1609	119	64.5	92	130	1	1	3	2	1	1	0	0	0	2010
16	22.2324	97	55.5	89	187	24	2	1	3	3	2	0	0	0	2010
16	21.3215	112.5	62.5	89	121	5	1	2	.	1	1	0	0	0	2010
16	17.4336	118	59	86	125	6	1	3	2	1	1	0	0	0	2010
15	24.4332	106	41	83	138	7	1	2	3	1	1	0	0	0	2010
16	18.3907	111.667	58.6667	83	155	4	1	4	3	1	1	0	0	0	2010
16	26.3147	108.5	64	79	131	8	2	3	3	1	1	2	0	2	2010
16	23.1556	101	56.5	95	168	6	2	3	3	1	1	2	0	2	2010
15	29.3321	116.5	60	82	164	1	1	3	3	1	1	2	0	2	2010
16	18.5183	94	53.5	88	160	6	2	2	2	1	1	2	0	2	2010
16	20.8651	113.5	57	83	183	18	1	3	2	3	2	0	0	0	2010
15	29.5098	129.667	52.3333	83	162	6	1	4	2	1	1	0	0	0	2010
16	26.7236	112.5	56	79	130	10	1	2	2	2	2	0	0	0	2010
15	20.5161	104.333	62.6667	94	189	13	2	3	2	2	2	1	0	1	2010
15	20.9661	97	66	77	179	7	2	4	.	1	1	0	0	0	2010
16	24.2981	116	56.5	105	117	0	1	3	3	1	1	0	0	0	2010
15	18.9856	96.5	61	86	136	5	2	1	1	1	1	1	0	1	2010
15	21.5488	107	56	90	158	8	2	4	3	1	1	1	1	1	2010
16	20.3907	108.5	63.5	77	120	6	1	1	1	1	1	0	0	0	2010
15	22.4219	100.5	57.5	84	130	20	1	1	2	3	2	1	1	0	2010
15	31.113	109.667	62.6667	83	160	14	2	1	3	2	2	0	0	0	2010
15	19.5248	99	51.6667	98	166	16	1	3	1	3	2	0	0	0	2010
15	19.5963	109.5	46.5	84	132	16	1	1	2	3	2	1	0	1	2010
16	20.6447	115.5	58.5	85	160	1	1	3	3	1	1	1	0	1	2010
16	20.8307	99	54	84	130	6	1	3	.	1	1	1	0	1	2010
15	19.6831	101.5	62	79	110	12	2	3	.	2	2	1	1	1	2010
15	20.7795	104.333	61	78	110	5	1	4	2	1	1	0	0	0	2010
15	22.0835	118.5	61	89	119	9	2	3	2	1	1	1	0	1	2010
15	28.2803	120.5	57.5	84	114	5	1	2	.	1	1	1	0	.	2010
15	19.8283	126	59.5	83	158	12	1	1	.	2	2	0	0	0	2010
15	18.1264	113.5	55.5	85	126	2	1	4	2	1	1	0	0	0	2010
15	23.8764	109	56.5	85	150	25	2	1	.	3	2	1	1	0	2010
16	25.285	120.5	58	93	180	5	1	3	2	1	1	1	0	1	2010
15	18.3503	99.5	53	85	166	6	2	3	2	1	1	1	1	0	2010
16	24.1686	113.5	59	83	143	4	1	3	3	1	1	0	0	0	2010
15	16.7418	109	63	84	173	8	2	3	3	1	1	2	0	2	2010
15	21.03	125.333	59	88	181	0	2	1	.	1	1	0	0	0	2010
15	19.8831	102	56.5	85	152	3	2	1	.	1	1	0	0	0	2010
16	23.7737	113.5	63.5	87	89	11	1	3	3	2	2	2	1	2	2010
15	22.2982	108	57	87	154	8	1	1	3	1	1	0	0	0	2010
15	24.2745	114.5	53	92	143	1	1	4	3	1	1	1	0	1	2010
15	18.8712	91.5	47.5	84	141	19	2	4	.	3	2	1	0	.	2010
15	19.7195	91	48.5	85	148	9	2	1	.	1	1	2	0	2	2010
15	21.3213	97.5	63	87	179	2	2	3	.	1	1	0	0	0	2010
15	23.3186	96.5	51	81	159	7	2	3	2	1	1	2	1	2	2010
15	20.3687	107	59	91	150	7	1	2	.	1	1	0	0	0	2010
15	25.9226	129	57.6667	92	166	0	1	3	.	1	1	0	0	0	2010
15	21.7373	94	54	84	159	8	2	3	.	1	1	0	0	0	2010
16	21.1031	102.5	46.5	107	155	10	1	3	2	2	2	0	0	0	2010
15	28.3664	120.333	56.6667	96	132	6	1	3	3	1	1	0	0	0	2010
15	19.9732	106	61.5	91	201	6	2	3	.	1	1	2	0	2	2010
15	20.7858	114.5	68	91	161	10	1	1	2	2	2	1	1	0	2010
15	19.4707	88	58	82	134	6	2	4	3	1	1	1	0	1	2010
15	24.753	126.333	62.3333	89	126	7	2	.	2	1	1	2	1	2	2010
15	20.5355	110.5	58	84	163	4	2	3	2	1	1	0	0	0	2010
15	23.1666	125.667	57.3333	90	161	1	1	4	2	1	1	1	1	0	2010
15	18.1788	115	65	91	121	7	1	3	2	1	1	0	0	0	2010
15	24.2169	137.5	83	85	152	14	1	3	.	2	2	0	0	0	2010
15	18.7732	119.5	68	87	169	1	2	4	1	1	1	1	0	1	2010
15	23.2727	120.5	70.5	97	184	5	2	3	3	1	1	0	0	0	2010
15	25.2234	106	59	94	117	0	1	3	3	1	1	0	0	0	2010
15	20.611	114.5	54.5	79	165	10	1	4	2	2	2	0	0	0	2010
15	20.2354	98	56	86	191	8	2	3	.	1	1	1	1	0	2010
15	24.3282	110	51.5	89	117	2	1	4	2	1	1	2	1	2	2010
15	20.5596	111	59.5	91	174	7	1	4	2	1	1	1	0	1	2010
15	27.9198	119	56.5	88	160	5	1	3	2	1	1	0	0	0	2010
16	20.6892	108.5	56	92	110	1	1	3	2	1	1	2	2	0	2010
15	26.1321	121.5	79.5	90	161	2	2	3	3	1	1	1	0	1	2010
15	20.637	109.5	56	86	170	4	1	3	3	1	1	0	0	0	2010
16	21.1761	106.5	52.5	85	186	1	1	3	.	1	1	0	0	0	2010
15	18.676	105.5	67.5	90	207	8	2	4	.	1	1	2	0	2	2010
15	19.0422	101.5	53.5	93	128	7	1	3	3	1	1	0	0	0	2010
15	20.6883	112	65	89	146	5	2	1	2	1	1	0	0	0	2010
15	21.6028	98.3333	54.6667	91	139	12	2	2	2	2	2	1	0	1	2010
15	26.4225	121.5	67	93	157	8	1	3	2	1	1	0	0	0	2010
15	24.2606	85.5	47.5	77	137	6	2	1	2	1	1	1	.	1	2010
15	21.5593	106.5	62.5	93	157	2	1	3	3	1	1	0	0	0	2010
15	18.2068	102	47	86	137	26	2	1	1	3	2	0	0	0	2010
15	21.3425	121.5	59	85	125	1	1	3	1	1	1	1	0	1	2010
15	23.0149	111.5	57.5	83	138	9	2	3	2	1	1	0	0	0	2010
15	25.6955	121.5	62	80	164	12	1	3	1	2	2	1	.	0	2010
15	19.5252	98.5	58.5	84	125	12	2	1	.	2	2	0	0	0	2010
15	21.9848	113.5	53	84	143	9	2	3	3	1	1	0	0	0	2010
15	23.5362	102.5	59	91	183	11	2	3	3	2	2	0	0	0	2010
15	20.2006	99.5	53.5	91	190	5	1	3	2	1	1	0	0	0	2010
15	19.7	109.333	59	83	204	2	2	3	3	1	1	0	0	0	2010
15	26.3212	125	68	92	150	8	1	1	1	1	1	0	0	0	2010
15	18.8454	110	58	92	150	9	2	.	1	1	1	0	0	0	2010
15	23.0088	115.333	57	85	145	7	1	3	2	1	1	0	0	0	2010
15	23.3234	122	44.3333	93	147	2	1	3	3	1	1	0	0	0	2010
15	23.0059	113.5	69.5	98	156	15	1	3	.	2	2	1	0	1	2010
15	21.0083	99.5	54	88	181	13	1	4	3	2	2	0	0	0	2010
15	20.7425	92.5	54	76	119	9	2	1	.	1	1	2	1	2	2010
15	26.7422	109	62	96	186	13	1	2	2	2	2	0	0	0	2010
15	21.7133	114.5	73.5	94	164	12	1	3	3	2	2	0	0	0	2010
15	26.8393	98.6667	50	86	202	0	2	1	1	1	1	0	0	0	2010
15	19.7578	122	64	82	148	5	2	.	2	1	1	0	0	0	2010
15	19.5475	113	57.5	79	249	0	2	1	3	1	1	0	0	0	2010
15	19.9562	97	53.5	89	147	5	1	1	1	1	1	1	.	1	2010
15	23.5061	108.5	61.5	89	170	5	2	2	2	1	1	1	0	1	2010
15	23.5938	138.333	73.6667	93	140	2	1	3	.	1	1	0	0	0	2010
15	24.8394	107.5	60	86	150	9	1	3	3	1	1	0	0	0	2010
15	18.3546	95.5	71.5	87	147	8	2	3	.	1	1	0	0	0	2010
15	27.6584	107.5	58.5	91	124	9	2	2	3	1	1	2	1	2	2010
15	21.7814	106.5	61	87	158	11	2	2	3	2	2	0	0	0	2010
15	29.0277	141.5	70.5	98	115	7	1	4	2	1	1	1	0	1	2010
15	21.6413	126.5	57.5	81	128	8	2	.	2	1	1	0	0	0	2010
15	17.8165	100	53.5	93	133	19	2	3	1	3	2	1	0	1	2010
15	19.4244	168.5	79	85	147	13	2	1	3	2	2	2	0	2	2010
15	21.1321	109	63.5	78	144	10	1	1	1	2	2	2	2	0	2010
15	17.3446	94.5	54	96	138	26	1	1	3	3	2	0	0	0	2010
15	21.5493	102.667	47.6667	79	151	10	1	4	3	2	2	0	0	0	2010
15	24.5145	134.5	61	93	113	3	1	1	2	1	1	0	0	0	2010
15	22.3424	112	57.6667	87	142	5	2	2	.	1	1	2	2	2	2010
15	24.3249	94.5	52.5	95	154	14	2	4	1	2	2	1	1	1	2010
15	18.9112	81.5	39.5	82	175	13	2	1	2	2	2	1	1	0	2010
15	19.8964	99	53	94	191	12	2	1	1	2	2	1	0	1	2010
15	28.6344	114.667	58.3333	101	134	2	1	3	.	1	1	0	0	0	2010
15	19.7206	107.5	55.5	84	110	6	1	3	1	1	1	0	0	0	2010
15	23.1588	105.5	74.5	90	168	22	2	.	.	3	2	2	0	2	2010
15	19.6462	108	57	98	137	5	2	.	2	1	1	1	1	0	2010
15	20.0216	90	56	101	141	9	2	1	2	1	1	1	1	0	2010
15	25.0989	108	61.5	82	140	4	1	3	.	1	1	1	1	0	2010
15	28.0249	117.5	62.5	82	124	9	1	4	2	1	1	1	1	0	2010
15	18.8047	109	57	82	187	6	2	3	1	1	1	0	0	0	2010
16	24.1339	107.5	61	87	156	1	1	2	2	1	1	0	0	0	2010
15	21.8236	114	63.5	80	165	4	2	2	2	1	1	2	1	2	2010
15	19.7505	106.5	53	98	137	5	1	3	2	1	1	1	0	1	2010
15	18.8964	113.333	70.3333	91	158	12	2	1	2	2	2	1	0	1	2010
15	19.549	104.5	62	94	147	14	2	1	.	2	2	2	2	0	2010
15	24.7732	106.5	62.5	80	189	5	2	3	.	1	1	0	0	0	2010
15	20.5634	107.5	56.5	86	134	2	2	3	2	1	1	2	1	2	2010
15	21.2452	105	61.5	81	136	11	1	3	.	2	2	1	1	1	2010
15	21.582	105	58.5	89	142	0	2	1	3	1	1	2	2	2	2010
15	26.0872	118.5	60.5	87	139	6	1	3	.	1	1	1	0	1	2010
15	17.8739	119	73	96	144	6	2	1	2	1	1	1	1	0	2010
16	18.0794	103.667	52.3333	87	131	0	1	4	2	1	1	0	0	0	2010
15	24.3614	133.5	62.5	88	132	15	1	3	1	2	2	1	1	0	2010
15	26.2939	112.5	63.5	101	149	6	1	2	.	1	1	2	1	2	2010
15	18.802	102.5	55.5	97	149	14	2	3	.	2	2	0	0	0	2010
15	22.8252	119	62	90	149	16	1	.	.	3	2	0	0	0	2010
16	21.5718	100.333	62.6667	79	201	8	2	4	.	1	1	2	1	2	2011
15	18.733	99.5	62.5	87	161	8	2	3	.	1	1	0	0	0	2010
15	17.2989	105.5	57.5	77	142	10	2	3	2	2	2	0	0	0	2010
15	16.9219	102.667	51	80	133	9	2	3	2	1	1	1	0	1	2010
15	21.8457	104	57.5	95	165	10	1	3	3	2	2	0	0	0	2010
15	18.0573	97.5	52	104	97	4	1	4	3	1	1	2	1	2	2010
15	21.1427	93.5	49	86	128	5	2	3	2	1	1	2	0	2	2010
15	18.0879	118	61.3333	80	149	5	1	3	2	1	1	1	1	0	2010
15	17.2575	115	72.5	82	206	21	2	4	2	3	2	1	1	1	2010
15	22.4271	97	53.5	86	172	0	2	3	3	1	1	2	0	2	2010
15	20.3734	114.5	66	87	147	5	2	4	3	1	1	0	0	0	2010
15	20.9104	116.5	62	93	198	6	1	3	2	1	1	0	0	0	2010
15	21.2741	102	65	75	135	12	2	4	3	2	2	2	0	2	2010
16	27.8081	138	64	75	242	1	1	3	3	1	1	0	0	0	2011
15	21.5599	114	65.5	94	174	8	2	3	.	1	1	0	0	0	2010
15	30.228	119	52.5	93	134	9	1	3	2	1	1	1	0	1	2010
16	22.838	110.333	58.6667	91	169	2	1	4	3	1	1	0	0	0	2011
15	22.4014	101	54	80	130	0	1	1	3	1	1	0	0	0	2010
16	24.1909	129	63.5	87	150	2	1	3	3	1	1	0	0	0	2011
15	19.7923	111.667	57	88	147	7	2	3	3	1	1	0	0	0	2010
16	21.9806	108	64.5	92	147	3	2	2	.	1	1	0	0	0	2011
15	20.3938	103	56	82	121	2	1	4	2	1	1	0	0	0	2010
15	17.5278	97	54	87	133	18	2	4	2	3	2	1	1	1	2010
16	20.8053	113	69	79	116	8	1	4	3	1	1	0	0	0	2011
16	26.5616	121.667	64.6667	80	143	8	1	3	2	1	1	0	0	0	2010
16	18.0936	110.5	62	89	157	3	1	3	2	1	1	0	0	0	2011
15	23.4355	105	58.6667	87	134	6	1	3	2	1	1	0	0	0	2010
15	17.2685	97	55.5	95	143	9	2	1	.	1	1	0	0	0	2010
16	21.2017	91.5	56.5	90	146	22	2	3	3	3	2	0	0	0	2011
16	19.5778	107.5	61.5	85	139	0	1	3	.	1	1	0	0	0	2011
15	24.5975	115.5	61	85	135	4	1	3	2	1	1	0	0	0	2010
15	24.427	90	50	85	163	20	2	3	2	3	2	1	0	1	2010
15	18.4212	93	43.5	94	115	8	1	3	2	1	1	1	0	1	2010
16	19.2786	93.5	57	73	165	10	2	3	3	2	2	1	0	1	2011
15	24.7481	111.5	58	90	165	5	1	2	2	1	1	0	0	0	2010
16	21.6148	110.5	52	85	161	5	1	4	3	1	1	0	0	0	2011
15	19.5334	132	78.5	80	224	7	2	3	2	1	1	2	1	2	2010
15	21.8133	102	58	88	160	26	2	3	2	3	2	2	2	0	2010
16	21.6429	104.5	63.5	82	156	4	1	3	2	1	1	0	0	0	2011
15	19.6161	85	44.5	95	166	6	1	2	3	1	1	0	0	0	2010
17	21.2073	103.5	69	79	158	4	2	3	2	1	1	0	0	0	2011
16	21.2786	90	50	83	163	2	2	3	3	1	1	0	0	0	2011
15	21.1336	97.3333	60	85	166	8	2	1	2	1	1	0	0	0	2010
16	17.6815	93.5	54	.	.	12	2	3	.	2	2	1	1	0	2011
15	21.1412	104	59.5	88	167	3	2	3	2	1	1	0	0	0	2010
15	19.1567	127.5	64	79	136	3	1	3	1	1	1	0	0	0	2010
15	22.013	103.5	64	94	147	15	2	.	.	2	2	0	0	0	2010
15	21.7011	98	50.5	90	160	3	2	1	2	1	1	0	0	0	2010
15	29.5749	139.333	69.3333	80	155	6	1	3	2	1	1	0	0	0	2010
16	21.4881	113.5	58	84	138	4	1	3	3	1	1	1	0	.	2011
15	20.044	119	61.5	82	145	5	1	4	3	1	1	0	0	0	2010
16	28.8237	109	56.5	84	140	4	2	3	2	1	1	0	0	0	2011
15	21.0975	106.5	61	81	157	7	2	1	.	1	1	2	0	2	2010
15	17.9178	94	62	93	201	7	2	1	3	1	1	2	1	2	2010
16	18.2025	107	62	80	147	5	1	4	1	1	1	1	1	0	2011
16	18.5992	105	58	92	141	19	1	4	2	3	2	0	0	0	2010
16	18.795	105	63.5	91	144	9	1	.	.	1	1	2	2	0	2011
16	22.224	84.5	55	89	172	6	2	3	2	1	1	0	0	0	2011
15	26.6586	138	63	89	184	2	1	2	.	1	1	0	0	0	2010
16	26.5938	100.5	59	80	165	17	2	3	.	3	2	0	0	0	2011
16	23.4834	105.667	57	82	134	0	1	4	3	1	1	0	0	0	2011
17	19.8155	98.5	58	88	154	4	2	3	3	1	1	0	0	0	2011
16	25.5293	110.5	57	92	116	8	1	1	1	1	1	0	0	0	2011
16	20.5004	114.5	62	92	150	2	1	3	3	1	1	0	0	0	2011
16	21.3575	121.333	57	86	130	7	1	1	3	1	1	0	0	0	2011
16	20.3533	97	56	82	156	3	2	1	3	1	1	0	0	0	2011
16	21.5843	80	46	77	172	2	2	4	2	1	1	0	0	0	2011
15	19.6444	102.5	60	78	198	10	2	1	.	2	2	1	1	0	2010
16	25.4496	125	51.5	90	177	11	1	3	2	2	2	0	0	0	2011
16	19.5799	90.5	58	80	183	3	2	3	3	1	1	0	0	0	2011
16	23.1934	111	61	.	.	14	2	3	.	2	2	0	0	0	2011
15	26.0418	127.667	68.6667	91	163	5	2	4	3	1	1	0	0	0	2010
16	17.569	109	57.5	96	141	0	1	3	.	1	1	0	0	0	2011
16	26.0561	100.5	62.5	74	187	10	2	4	.	2	2	0	0	0	2011
15	21.1594	102.5	53.5	93	175	0	2	3	2	1	1	0	0	0	2010
16	19.4823	94	54	73	171	5	2	3	.	1	1	1	1	0	2011
16	20.4391	105	60.5	86	116	4	1	4	2	1	1	0	0	0	2011
15	18.0286	108.5	65.5	89	149	2	2	3	.	1	1	0	0	0	2010
16	18.5771	103	59	96	117	4	1	3	3	1	1	0	0	0	2011
16	18.0288	100	51	88	105	7	1	4	3	1	1	0	0	0	2011
16	24.4796	100	49.6667	89	133	5	1	4	.	1	1	0	0	0	2011
16	19.548	115.5	69.5	74	161	8	1	1	3	1	1	0	0	0	2011
16	25.5193	136	75.5	89	132	4	1	3	.	1	1	0	0	0	2011
16	32.3786	118.5	64.5	93	137	3	1	4	.	1	1	0	0	0	2011
16	24.4868	99	49.5	84	193	12	2	.	3	2	2	1	1	0	2011
16	19.6924	106	65.5	84	214	19	2	4	.	3	2	0	0	0	2011
16	18.634	103.5	59.5	76	177	7	2	1	2	1	1	0	0	0	2011
17	18.4352	84	53	95	139	9	2	4	2	1	1	0	0	0	2011
16	21.3908	101	57	87	146	12	1	3	3	2	2	0	0	0	2011
16	20.6053	104.333	59.6667	86	171	3	1	3	2	1	1	0	0	0	2011
16	21.3135	121	65.3333	74	158	6	1	4	1	1	1	0	0	0	2011
17	20.4342	91	55	84	171	11	2	4	2	2	2	0	0	0	2011
16	22.372	102.5	55.5	82	137	2	1	3	1	1	1	0	0	0	2011
16	24.3483	108	54.5	91	141	8	2	3	3	1	1	0	0	0	2011
16	19.0458	130.5	54.5	90	134	0	1	3	.	1	1	0	0	0	2011
16	20.3657	105	60	85	137	1	2	3	.	1	1	0	0	0	2011
16	24.2354	104.667	55.3333	88	138	0	1	4	2	1	1	0	0	0	2011
16	18.0627	79	55	80	124	4	2	3	2	1	1	0	0	0	2011
16	21.7765	103	67	80	146	15	2	3	2	2	2	2	2	0	2011
16	18.2364	96	58	79	162	7	2	3	2	1	1	0	0	0	2011
15	20.228	112.333	58.3333	85	110	10	2	1	.	2	2	2	0	2	2010
16	21.2857	101.5	62	90	171	16	2	1	3	3	2	0	0	0	2011
16	25.6522	122.5	64.5	93	176	2	1	1	3	1	1	0	0	0	2011
16	19.6836	102.5	58	75	177	25	2	1	1	3	2	0	0	0	2011
16	20.0287	89	52	89	157	13	2	3	3	2	2	0	0	0	2011
16	20.7872	96.5	46.5	98	144	2	1	2	1	1	1	0	0	0	2011
16	25.9202	100.5	58	81	154	18	2	3	1	3	2	0	0	0	2011
16	22.3382	113	54	86	190	2	1	2	2	1	1	0	0	0	2011
16	18.692	93.5	47	79	113	11	2	3	1	2	2	0	0	0	2011
16	21.893	109	53.5	92	151	9	1	2	2	1	1	0	0	0	2011
16	23.7575	104	64	89	210	7	2	2	.	1	1	0	0	0	2011
16	21.6057	100	60.6667	94	177	9	2	1	1	1	1	1	0	1	2011
16	23.0258	96.5	56	90	162	0	2	3	2	1	1	0	0	0	2011
16	22.1633	95.5	53	77	205	4	2	3	.	1	1	2	1	2	2011
16	25.5132	97.5	55	87	165	5	2	3	.	1	1	0	0	0	2011
16	17.9163	101.5	64.5	92	178	3	2	2	3	1	1	1	0	1	2011
16	33.4281	116	53.5	91	195	20	1	3	2	3	2	0	0	0	2011
16	25.5782	101.5	66	76	122	12	2	3	.	2	2	0	0	0	2011
16	21.4345	109	58.5	89	151	11	1	2	1	2	2	2	2	0	2011
16	21.9886	92	55.5	81	133	5	1	2	2	1	1	0	0	0	2011
15	17.5631	84	46.6667	94	170	11	1	3	.	2	2	0	0	0	2011
16	19.0316	103.5	69.5	82	132	8	2	.	1	1	1	0	0	0	2011
16	19.417	100	51.5	84	174	6	1	3	1	1	1	0	0	0	2011
16	21.8956	98	57	84	147	6	1	.	.	1	1	0	0	0	2011
16	23.7367	109.5	58	79	116	7	1	3	3	1	1	0	0	0	2011
16	21.8221	110	60	73	124	9	1	3	3	1	1	0	0	0	2011
16	19.5678	107	51	94	183	0	1	4	2	1	1	0	0	0	2011
16	24.2456	117.5	54.5	83	228	12	1	3	3	2	2	0	0	0	2011
15	19.7115	92.5	52.5	82	168	6	2	3	3	1	1	0	0	0	2011
15	24.1165	100	57	75	185	7	2	1	3	1	1	1	1	.	2011
16	23.8983	104.667	64.6667	80	148	16	2	4	2	3	2	1	1	0	2011
15	21.3276	115	59.5	91	191	5	1	.	1	1	1	0	0	0	2011
16	19.895	82.5	53.5	73	173	4	2	2	2	1	1	0	0	0	2011
17	23.8514	122	61.5	78	140	6	1	3	.	1	1	0	0	0	2011
16	22.931	110	69.5	75	156	28	2	4	3	3	2	0	0	0	2011
16	20.5905	113.5	53.5	88	130	8	1	2	3	1	1	0	0	0	2011
15	20.8143	112.333	56	83	159	0	1	1	3	1	1	0	0	0	2011
16	20.6693	109	56.6667	80	146	4	1	4	.	1	1	0	0	0	2011
15	20.5399	88.3333	55.3333	80	179	22	1	3	2	3	2	2	2	0	2011
16	21.3497	96.5	55.5	94	190	4	2	2	2	1	1	0	0	0	2011
16	22.3816	114	57.6667	96	121	6	1	4	.	1	1	0	0	0	2011
16	22.7609	119	66	97	176	11	1	3	2	2	2	1	1	0	2011
16	21.1863	112	59	96	155	4	1	2	.	1	1	0	0	0	2011
16	25.3045	95.5	54.5	84	140	3	1	3	2	1	1	0	0	0	2011
15	21.8037	102.5	55.5	92	283	11	1	1	2	2	2	0	0	0	2011
15	23.0976	83.5	54.5	77	151	11	2	3	3	2	2	0	0	0	2011
15	17.5	98	62	94	174	13	1	2	2	2	2	0	0	0	2011
15	22.6361	119	67.5	88	210	4	2	3	2	1	1	0	0	0	2011
15	22.1467	82	49.5	93	160	5	2	1	.	1	1	1	1	0	2011
16	22.3334	109	55.3333	91	133	1	1	4	.	1	1	0	0	0	2011
15	20.9743	97	55	73	174	4	2	3	3	1	1	0	0	0	2011
15	23.2602	98	63.5	87	155	22	2	3	3	3	2	0	0	0	2011
15	20.9068	90	46.5	81	202	2	2	3	.	1	1	1	1	0	2011
16	18.9912	92	51	89	161	6	2	3	2	1	1	0	0	0	2011
15	20.8203	89.5	58.5	82	158	5	2	3	.	1	1	0	0	0	2011
15	26.2514	99	58	81	202	3	2	3	3	1	1	0	0	0	2011
15	18.32	105.667	52.3333	82	148	0	1	4	.	1	1	0	0	0	2011
15	20.0125	94.5	58.5	83	141	9	2	3	.	1	1	0	0	0	2011
15	22.1436	101.5	53.5	.	.	3	2	1	2	1	1	0	0	0	2011
15	20.976	102	62.5	81	188	5	2	1	.	1	1	0	0	0	2011
15	24.6736	128	58.5	83	136	1	1	2	3	1	1	1	0	1	2011
15	18.4781	77	50	83	172	4	2	3	.	1	1	0	0	0	2011
15	21.6971	109	58	86	144	4	1	2	2	1	1	1	0	1	2011
15	22.9523	92	54	87	167	4	2	3	3	1	1	0	0	0	2011
15	19.7165	94	51.5	79	139	5	2	1	2	1	1	0	0	0	2011
15	20.5109	97.5	47	75	137	3	2	3	.	1	1	2	2	0	2011
15	22.8564	121	53	94	140	9	1	4	1	1	1	0	0	0	2011
15	22.227	101	51.5	95	142	6	2	3	3	1	1	1	1	0	2011
15	21.11	92.5	57.5	91	268	4	2	3	2	1	1	0	0	0	2011
15	21.616	99.5	59	84	173	2	1	3	2	1	1	0	0	0	2011
16	22.0825	111.5	48.5	88	153	8	1	3	2	1	1	1	.	0	2011
15	21.3306	108.5	64	85	101	4	1	2	2	1	1	2	2	0	2011
15	22.2242	105.5	60.5	84	160	11	2	3	.	2	2	0	0	0	2011
15	24.5745	102.5	57	86	125	10	1	3	2	2	2	0	0	0	2011
16	19.6875	90.5	51	86	150	8	1	2	2	1	1	0	0	0	2011
16	20.5322	89.5	51.5	78	157	4	2	3	3	1	1	0	0	0	2011
15	22.1876	102.5	62.5	82	165	1	2	3	2	1	1	1	0	1	2011
15	21.1849	110.333	55.6667	88	159	5	1	3	2	1	1	0	0	0	2011
15	22.1003	96.5	56	77	116	3	1	3	3	1	1	0	0	0	2011
15	21.5556	104	68.5	87	155	7	1	3	.	1	1	0	0	0	2011
15	21.0702	117.5	59.5	88	152	3	1	4	3	1	1	0	0	0	2011
15	22.8231	110	53.5	76	186	7	2	3	.	1	1	0	0	0	2011
15	23.8085	98.6667	55.3333	90	204	5	1	3	3	1	1	0	0	0	2011
15	21.645	110.5	55.5	79	132	4	1	3	3	1	1	0	0	0	2011
15	19.7109	100.5	52.5	73	200	16	2	4	2	3	2	2	2	0	2011
15	18.6947	101.5	51.5	88	159	0	1	3	3	1	1	0	0	0	2011
15	21.7578	77.5	42.5	83	183	15	2	4	3	2	2	1	1	0	2011
15	16.144	82.5	53	81	153	10	2	1	3	2	2	1	0	.	2011
16	19.7361	88.5	51	85	141	17	1	3	2	3	2	0	0	0	2011
15	22.1639	115.667	72	95	185	10	2	1	2	2	2	0	0	0	2011
15	19.0904	118.5	67	70	198	10	1	1	2	2	2	0	0	0	2011
15	23.2429	109.5	50.5	87	134	6	1	4	3	1	1	0	0	0	2011
15	21.8283	107.333	49.6667	81	139	14	1	4	1	2	2	1	1	0	2011
15	19.2336	89.5	56.5	83	136	26	2	1	2	3	2	0	0	0	2011
15	19.745	93.3333	58	70	136	6	1	4	3	1	1	0	0	0	2011
16	23.3489	107.5	50	76	141	8	1	3	.	1	1	0	0	0	2011
15	20.477	108	64	89	168	10	1	3	3	2	2	0	0	0	2011
15	20.7915	84.5	55	81	215	3	2	3	3	1	1	0	0	0	2011
16	23.5577	105.5	58	80	161	11	1	3	3	2	2	0	0	0	2011
16	20.5254	93.5	57.5	97	155	0	2	1	.	1	1	1	1	1	2011
15	23.9865	109.5	60.5	81	169	12	2	3	3	2	2	0	0	0	2011
15	20.5336	115	55.5	83	170	14	1	2	1	2	2	0	0	0	2011
15	20.2917	97.5	59	79	120	9	2	4	1	1	1	1	1	0	2011
15	18.1839	101.5	63.5	81	114	2	2	1	.	1	1	2	0	2	2011
15	24.5258	121.5	60.5	89	191	5	1	4	3	1	1	0	0	0	2011
15	19.1971	94.5	56	86	169	4	2	3	1	1	1	0	0	0	2011
15	20.0945	104.667	60.6667	80	161	8	1	3	2	1	1	0	0	0	2011
15	20.2115	90.5	53	81	191	5	2	3	2	1	1	0	0	0	2011
15	24.5639	101	55.5	87	149	6	2	2	2	1	1	0	0	0	2011
15	20.8275	107.5	68.5	87	168	14	2	3	.	2	2	1	1	0	2011
15	31.5465	123.333	62	88	199	5	1	3	.	1	1	1	1	0	2011
15	27.0275	109	55.6667	81	183	5	2	3	2	1	1	0	0	0	2011
15	16.1341	79	57	77	220	5	2	3	3	1	1	0	0	0	2011
15	18.378	114	68.5	72	134	5	1	1	2	1	1	0	0	0	2011
15	21.0758	103	63	77	153	7	2	1	3	1	1	0	0	0	2011
15	22.5355	104.5	54.5	92	199	12	2	3	.	2	2	0	0	0	2011
15	20.1733	97.5	66	89	155	14	2	.	3	2	2	0	0	0	2011
15	20.7905	85.5	46.5	81	142	9	1	3	.	1	1	0	0	0	2011
16	22.0934	111.5	55	100	139	8	1	3	.	1	1	0	0	0	2011
15	19.1507	90	56	82	199	6	2	3	.	1	1	0	0	0	2011
15	21.1387	111	64	80	140	2	1	4	3	1	1	0	0	0	2011
15	21.5419	96	60	83	179	20	2	3	.	3	2	2	2	.	2011
15	19.9929	94.5	55	82	156	10	2	4	.	2	2	0	0	0	2011
15	26.3909	106.5	60.5	84	133	7	1	2	.	1	1	0	0	0	2011
15	22.1785	120	66	88	141	5	1	3	1	1	1	0	0	0	2011
16	20.3929	86.5	59	92	139	13	1	.	.	2	2	2	2	0	2011
15	22.2934	90	53	80	172	8	2	4	3	1	1	1	1	0	2011
15	19.7718	98.5	59	.	.	5	2	1	3	1	1	1	0	1	2011
15	18.1918	109.5	59	76	160	4	1	3	.	1	1	1	1	0	2011
15	19.6336	107.5	58.5	84	124	4	1	3	2	1	1	0	0	0	2011
15	22.6233	117.5	64.5	88	160	14	1	3	.	2	2	1	1	0	2011
15	26.6274	114	56.5	81	152	12	1	3	.	2	2	1	1	1	2011
15	24.8845	127	65.5	85	156	4	1	3	3	1	1	0	0	0	2011
15	22.8174	102	58	88	179	17	2	.	.	3	2	0	0	0	2011
15	20.9591	112	60.5	85	135	10	1	1	2	2	2	1	1	0	2011
15	24.183	103	59	89	164	5	2	3	.	1	1	0	0	0	2011
15	21.1316	99	55.5	81	162	1	2	3	.	1	1	0	0	0	2011
15	20.7755	94	54.5	75	130	13	2	3	3	2	2	0	0	0	2011
15	19.0086	76	46.5	81	120	5	2	3	3	1	1	0	0	0	2011
15	19.8573	107	66.5	91	145	4	2	3	.	1	1	1	0	.	2011
15	16.8841	103.5	68.5	84	132	7	1	2	.	1	1	0	0	0	2011
15	20.7858	99.5	47	90	128	2	1	2	1	1	1	1	.	0	2011
15	18.97	98.5	52	88	138	1	1	4	2	1	1	1	1	0	2011
15	23.3406	92	56.5	84	183	28	1	3	1	3	2	0	0	0	2011
15	24.5503	101.667	51.6667	84	186	4	2	3	2	1	1	0	0	0	2011
15	18.3835	93.5	50	85	133	6	2	3	3	1	1	0	0	0	2011
15	23.1686	89.5	55.5	76	175	5	2	3	3	1	1	1	1	0	2011
15	27.3292	92.5	58	97	135	1	2	4	.	1	1	0	0	0	2011
15	19.5906	95.6667	64	87	148	4	2	.	.	1	1	0	0	0	2011
15	23.2087	93.5	52	89	171	5	1	3	.	1	1	0	0	0	2011
15	22.0588	111	64.5	88	136	5	1	3	3	1	1	0	0	0	2011
15	19.6229	87.5	53.5	88	155	2	2	3	.	1	1	1	1	0	2011
15	17.3394	90.5	58	74	126	15	2	3	3	2	2	2	1	2	2011
15	24.543	118.667	53.3333	88	176	6	1	3	3	1	1	0	0	0	2011
16	21.3091	108	65	82	196	15	2	1	3	2	2	0	0	0	2012
15	19.8595	104	57.5	79	114	3	2	1	1	1	1	0	0	0	2011
16	21.5096	107	56	78	166	2	2	3	3	1	1	0	0	0	2011
15	20.2153	91.5	53	80	152	5	2	1	2	1	1	0	0	0	2011
15	17.7784	78	55	83	152	11	2	1	2	2	2	0	0	0	2011
15	18.7022	100.5	56.5	69	147	7	1	4	1	1	1	0	0	0	2011
15	25.1538	104	55	92	105	4	2	3	2	1	1	0	0	0	2011
15	19.746	97	58.5	79	161	4	2	1	.	1	1	0	0	0	2011
16	21.1612	122	67.6667	80	137	2	1	1	2	1	1	0	0	0	2012
16	22.2612	112.333	68	83	206	8	2	.	2	1	1	0	0	0	2012
17	19.5551	112.5	63.5	83	122	6	2	4	2	1	1	1	.	0	2012
16	19.9219	104.5	57	87	141	15	1	1	.	2	2	1	1	0	2011
16	26.4034	115.333	60.6667	85	164	6	2	3	.	1	1	0	0	0	2011
15	19.6749	86.5	51.5	79	177	5	2	3	.	1	1	1	1	0	2011
15	22.7464	98.5	54.5	78	194	4	2	3	.	1	1	0	0	0	2011
17	22.7961	120	56	84	157	5	1	4	3	1	1	0	0	0	2012
15	20.0447	97	53.5	90	149	0	1	3	.	1	1	2	2	0	2011
15	18.7547	92.5	53	79	193	7	2	4	2	1	1	1	0	1	2011
15	23.3731	105.5	56	81	168	3	2	3	3	1	1	2	0	2	2011
16	21.9556	129	86	86	173	1	2	1	2	1	1	0	0	0	2012
15	28.4088	113	58.5	98	120	7	1	2	3	1	1	0	0	0	2011
15	37.8616	133.333	67.3333	90	145	5	1	1	3	1	1	0	0	0	2011
17	20.8457	117.5	68.5	71	168	8	2	1	3	1	1	0	0	0	2012
15	21.4933	114.5	70.5	90	110	0	1	3	3	1	1	0	0	0	2011
15	19.8929	109	63.5	77	164	4	2	1	2	1	1	1	1	0	2011
15	18.9287	92	61	93	162	5	2	3	2	1	1	0	0	0	2011
15	18.9655	108.5	57	81	133	2	2	3	.	1	1	0	0	0	2011
16	20.9435	113.667	62	84	153	3	1	3	2	1	1	1	1	0	2012
16	20.8221	105.5	56	84	136	0	1	4	3	1	1	0	0	0	2012
15	22.4744	138	71.5	85	118	4	1	3	.	1	1	0	0	0	2011
15	18.2999	110	62	96	152	9	1	4	.	1	1	0	0	0	2011
16	20.8844	125.5	86	77	128	8	2	1	2	1	1	0	0	0	2012
16	25.0927	132.333	69	78	138	0	1	4	.	1	1	0	0	0	2012
15	21.7713	105	55	93	159	9	1	3	.	1	1	1	1	0	2011
15	19.2394	102	54	86	138	3	1	3	1	1	1	0	0	0	2011
16	29.3382	113	77.5	91	158	9	2	1	1	1	1	1	0	1	2012
15	27.5712	132	64.3333	73	173	16	1	3	1	3	2	0	0	0	2011
15	28.2803	119	67	87	130	2	1	2	.	1	1	1	0	.	2011
16	24.0341	121.667	73.3333	83	162	3	2	1	2	1	1	0	0	0	2012
15	21.0748	96	56	77	143	7	2	3	2	1	1	2	2	0	2011
15	22.2111	122.333	76.6667	84	151	6	2	3	1	1	1	0	0	0	2011
15	23.9303	119.333	58.3333	91	148	4	1	3	2	1	1	0	0	0	2011
15	22.8165	92.5	51	80	150	14	2	3	2	2	2	0	0	0	2011
17	22.1532	126.5	67.5	76	157	9	1	1	3	1	1	1	1	0	2012
16	17.3573	115.5	64.5	80	165	10	2	1	2	2	2	0	0	0	2012
16	20.4017	114.5	66	94	208	13	1	3	2	2	2	0	0	0	2012
16	25.1297	121.5	64	84	181	7	2	3	2	1	1	0	0	0	2012
15	22.6083	102.5	67.5	83	166	5	2	3	1	1	1	0	0	0	2011
15	17.4937	98	64.5	83	183	10	2	2	1	2	2	0	0	0	2011
15	18.9299	99.5	62.5	79	193	7	2	3	.	1	1	1	0	1	2011
16	20.0913	135	70.5	83	100	1	1	1	.	1	1	0	0	0	2012
15	27.976	129.5	70.5	81	135	8	1	.	.	1	1	1	1	0	2011
16	24.1739	109.667	58.6667	92	148	1	2	4	3	1	1	0	0	0	2012
16	24.1607	109	65	89	152	3	2	1	3	1	1	0	0	0	2012
16	19.1373	128.667	60.3333	85	161	8	1	4	3	1	1	0	0	0	2012
16	23.2152	123	64.5	78	144	6	1	3	.	1	1	0	0	0	2012
16	21.2886	142	87	92	176	8	1	3	.	1	1	1	1	.	2012
16	24.6349	105.5	60.5	91	223	7	2	1	1	1	1	1	0	1	2012
17	19.7866	111.667	58	87	162	5	2	1	2	1	1	0	0	0	2012
15	26.2603	107	51.5	93	143	6	1	2	2	1	1	0	0	0	2011
16	18.9057	102	57.5	96	158	7	2	1	3	1	1	0	0	0	2012
16	18.8205	94	51	77	143	9	2	3	3	1	1	0	0	0	2012
16	18.3646	134	74	79	155	10	1	3	1	2	2	0	0	0	2012
16	22.013	117.5	71	76	142	0	1	1	3	1	1	0	0	0	2012
16	25.2659	109	54	78	196	12	2	3	3	2	2	0	0	0	2012
16	19.9703	129.5	65.5	94	165	5	1	3	2	1	1	1	1	0	2012
16	21.6499	102.667	73.3333	74	135	0	1	4	3	1	1	0	0	0	2012
16	19.4128	92.5	51.5	80	137	4	1	4	2	1	1	0	0	0	2012
16	21.4367	117.5	52.5	80	128	6	1	4	1	1	1	0	0	0	2012
16	20.3218	103	57	87	180	21	2	3	2	3	2	0	0	0	2012
16	23.3381	119.5	63	98	153	2	1	3	2	1	1	0	0	0	2011
16	16.9811	99.3333	68	79	137	6	1	2	3	1	1	0	0	0	2012
16	22.3148	131.5	64	85	143	5	1	4	.	1	1	0	0	0	2012
16	27.7304	148	76	77	182	6	1	4	2	1	1	0	0	0	2012
16	22.7886	106	62.5	89	155	5	2	4	1	1	1	1	1	0	2012
16	24.7256	138.5	71.5	90	149	6	1	3	3	1	1	0	0	0	2012
16	22.0472	105	58.5	78	194	3	2	4	2	1	1	0	0	0	2012
16	18.7046	122.5	78	89	159	3	1	3	.	1	1	0	0	0	2012
15	24.7133	107	62	80	162	19	2	1	2	3	2	0	0	0	2011
16	23.0467	126	87	83	206	13	1	1	.	2	2	1	1	0	2012
16	20.6106	102.5	54.5	80	166	5	2	1	3	1	1	0	0	0	2012
16	20.9531	102	59.5	80	162	4	2	1	1	1	1	0	0	0	2012
16	17.9949	104.5	70	74	136	1	2	1	3	1	1	1	1	0	2012
16	21.7008	126	69.5	80	129	12	1	3	3	2	2	0	0	0	2012
16	18.0055	97.5	53.5	86	176	2	2	1	3	1	1	0	0	0	2012
17	20.8189	100.5	66	79	191	9	2	3	2	1	1	0	0	0	2012
16	20.7784	108	58	84	226	4	2	1	2	1	1	0	0	0	2012
16	27.6972	138	75	99	186	6	1	1	2	1	1	0	0	0	2012
16	23.9048	126.5	67	79	120	11	1	3	1	2	2	2	2	0	2012
16	19.929	102.5	65.5	79	186	1	2	1	.	1	1	0	0	0	2012
16	22.7051	115	60	88	146	17	1	1	3	3	2	0	0	0	2012
16	27.7952	136	72	92	184	3	1	3	2	1	1	0	0	0	2012
16	19.1201	116	75	87	141	8	1	3	1	1	1	1	1	1	2012
16	22.2707	105.5	62.5	81	156	13	2	1	3	2	2	0	0	0	2012
16	24.1457	108.5	61.5	94	178	2	2	3	2	1	1	0	0	0	2012
16	21.1212	116	69	81	157	7	1	3	2	1	1	0	0	0	2012
16	21.4744	108	59.5	86	225	17	2	4	3	3	2	1	1	0	2012
16	20.8087	112.333	69.6667	87	163	9	2	1	1	1	1	0	0	0	2012
16	20.9187	129.5	76.5	80	140	5	1	3	3	1	1	1	1	0	2012
16	25.2541	109	57.5	113	146	4	2	1	2	1	1	2	2	0	2012
16	20.9419	110	61.5	75	112	5	1	3	3	1	1	0	0	0	2012
16	21.6865	100.5	57	68	181	3	2	4	.	1	1	2	2	0	2012
16	17.5902	101.5	57.5	92	223	4	2	3	3	1	1	0	0	0	2012
16	20.6691	108.5	57.5	77	138	6	1	1	.	1	1	0	0	0	2012
16	25.3082	117.5	74	85	150	1	1	3	.	1	1	0	0	0	2012
16	26.2173	133.5	77.5	86	171	12	2	2	3	2	2	0	0	0	2012
16	20.2445	118.333	65.3333	73	184	11	1	3	3	2	2	1	1	0	2012
16	20.9246	117.5	74.5	88	183	3	2	1	3	1	1	1	0	1	2012
16	18.5483	119	76.5	82	120	15	2	1	1	2	2	0	0	0	2012
16	18.3855	108.5	66.5	63	133	3	1	3	1	1	1	1	1	0	2012
16	18.6205	104.5	59	91	177	8	1	3	3	1	1	0	0	0	2012
16	18.1447	114.5	63.5	85	141	4	1	3	3	1	1	0	0	0	2012
16	21.2037	108	68	85	170	6	2	1	1	1	1	0	0	0	2012
16	18.967	116	59.5	87	133	13	1	2	.	2	2	0	0	0	2012
16	33.1386	129	65	87	180	8	1	4	.	1	1	0	0	0	2012
16	20.8267	105.5	61.5	87	117	4	1	4	.	1	1	0	0	0	2012
17	20.0973	88.5	54	87	162	21	2	1	.	3	2	0	0	0	2012
16	20.9564	120.5	70.5	76	125	7	1	3	3	1	1	0	0	0	2012
16	17.4046	108	65.5	83	209	2	2	1	.	1	1	0	0	0	2012
16	20.0556	110.5	48.5	68	144	1	2	3	2	1	1	0	0	0	2012
17	20.8829	101.5	61	81	157	4	2	4	2	1	1	0	0	0	2012
16	26.6377	137	71	79	147	4	1	4	.	1	1	0	0	0	2012
16	17.7779	114.5	58.5	87	160	8	1	3	.	1	1	0	0	0	2012
16	23.6976	132.5	71	85	160	8	1	3	3	1	1	1	1	0	2012
16	22.7358	116.5	67.5	62	163	4	2	2	1	1	1	0	0	0	2012
16	20.9227	105	56.5	87	120	9	1	1	.	1	1	2	0	2	2012
16	19.9824	100	56.5	85	130	8	2	1	.	1	1	0	0	0	2012
16	27.405	143.5	80.5	78	163	4	1	4	3	1	1	0	0	0	2012
17	19.4385	105.5	65	76	154	7	2	3	.	1	1	0	0	0	2012
16	19.4366	112.5	63.5	74	217	3	2	1	3	1	1	0	0	0	2012
16	22.2857	117.5	61.5	89	135	3	1	4	.	1	1	0	0	0	2012
16	20.358	113	63.5	80	164	7	1	4	.	1	1	0	0	0	2012
16	18.6849	107.5	58	88	138	4	2	1	.	1	1	0	0	0	2012
16	18.6021	110	59.6667	77	157	18	2	1	.	3	2	1	1	0	2012
16	23.6264	112.667	56.3333	89	141	10	1	3	.	2	2	0	0	0	2012
16	21.6571	105.5	59.5	84	151	7	2	1	3	1	1	2	2	0	2012
16	24.7168	120	65.5	78	169	1	1	3	.	1	1	0	0	0	2012
16	22.8646	117.667	66.3333	75	129	9	1	1	3	1	1	1	1	0	2012
17	22.3439	90.5	57.5	89	117	6	2	1	.	1	1	0	0	0	2012
17	25.8883	130	62	87	164	8	1	2	.	1	1	0	0	0	2012
16	19.1406	91.5	50.5	83	166	0	2	3	3	1	1	0	0	0	2012
16	20.944	105.5	70	76	154	2	2	1	3	1	1	0	0	0	2012
16	20.2472	118	64.5	87	81	2	2	1	3	1	1	1	1	0	2012
16	19.8722	129.333	64	93	161	4	1	3	.	1	1	2	2	0	2012
16	21.3878	114	68.5	86	163	11	1	3	.	2	2	1	1	0	2012
16	20.2865	105.5	58.5	93	166	11	2	1	2	2	2	1	1	0	2012
16	20.4593	121	69.5	79	171	7	1	3	3	1	1	0	0	0	2012
16	23.1652	118.5	68.5	83	146	11	1	1	1	2	2	1	1	0	2012
16	20.4547	123	77	86	179	4	1	2	3	1	1	0	0	0	2012
17	22.7273	114	61	85	130	9	1	2	2	1	1	0	0	0	2012
16	26.8403	119	76.5	81	250	7	2	3	2	1	1	0	0	0	2012
16	25.9974	123.333	65	81	187	11	2	1	1	2	2	2	2	0	2012
16	21.339	144.5	78.5	83	138	5	1	1	.	1	1	0	0	0	2012
16	23.8453	111.667	64	91	163	14	2	2	2	2	2	1	1	0	2012
16	23.0504	94.5	60.5	85	162	9	2	1	.	1	1	1	1	0	2012
16	17.8137	116	69.5	78	112	2	1	3	.	1	1	1	0	1	2012
16	19.8132	129.5	68	80	168	6	1	3	2	1	1	0	0	0	2012
16	20.8906	111.5	58.5	85	157	4	2	3	.	1	1	2	2	1	2012
16	20.2474	99.5	62	74	133	13	2	1	1	2	2	0	0	0	2012
16	22.3787	130.5	75.5	87	144	7	1	2	2	1	1	0	0	0	2012
16	25.2014	134.5	70.5	89	140	11	1	3	2	2	2	0	0	0	2012
17	22.4789	139	75.5	90	138	7	1	4	3	1	1	0	0	0	2012
16	20.4034	121.5	74	80	133	4	1	.	.	1	1	1	1	0	2012
16	25.0348	121	70.6667	92	151	7	1	3	2	1	1	0	0	0	2012
16	20.744	105	63.5	81	176	5	2	1	3	1	1	0	0	0	2012
16	24.2373	102.5	53.5	78	154	15	2	3	.	2	2	0	0	0	2012
16	24.3734	101.5	57.5	82	153	9	2	1	2	1	1	1	1	0	2012
16	19.2848	108.5	62	91	123	7	1	3	1	1	1	0	0	0	2012
16	21.8584	137	75	83	154	6	1	3	3	1	1	0	0	0	2012
16	19.8574	117	60.5	92	154	8	1	3	.	1	1	0	0	0	2012
16	29.9742	123.333	72.6667	74	146	20	2	1	.	3	2	0	0	0	2012
16	24.962	116.5	63.5	88	117	4	1	3	3	1	1	1	1	0	2012
17	26.217	130.667	69.6667	83	162	10	1	2	.	2	2	1	1	0	2012
16	31.7896	133.5	67	78	124	10	1	1	1	2	2	0	0	0	2012
16	21.1316	134.5	65.5	71	146	13	1	2	.	2	2	0	0	0	2012
16	21.1432	104	61	83	129	4	2	1	1	1	1	1	0	1	2012
16	23.3303	117.5	63.5	86	246	6	2	3	3	1	1	1	1	0	2012
16	17.7515	115	70	84	153	4	1	4	3	1	1	0	0	0	2012
16	21.7181	122.667	74	84	178	6	1	3	3	1	1	0	0	0	2012
16	28.3638	142.5	72	89	123	2	1	3	2	1	1	0	0	0	2012
16	18.8682	114	69.5	91	129	13	2	4	.	2	2	0	0	0	2012
16	20.7689	102.5	53	93	154	7	2	1	.	1	1	0	0	0	2012
16	18.1682	98	66.5	66	183	3	2	1	.	1	1	1	0	1	2012
17	20.9498	107.5	66	81	190	12	2	1	2	2	2	0	0	0	2012
16	19.3431	131.5	74	83	186	10	1	3	.	2	2	0	0	0	2012
16	19.7756	104	60	83	121	11	2	2	3	2	2	0	0	0	2012
16	18.0541	103.5	71	78	169	8	2	1	.	1	1	0	0	0	2012
16	20.8932	120	70	105	151	0	1	4	1	1	1	1	1	0	2012
16	23.4699	121.5	58	82	201	11	1	3	3	2	2	2	2	0	2012
16	22.7229	131	75	77	149	12	2	1	.	2	2	0	0	0	2012
17	23.0587	131	72	85	124	24	1	4	.	3	2	0	0	0	2012
16	21.4145	120	71	79	136	20	1	1	.	3	2	1	1	0	2012
16	21.1383	112.5	69	88	163	9	2	1	2	1	1	0	0	0	2012
16	22.1501	132.5	65.5	81	146	0	1	3	1	1	1	0	0	0	2012
16	19.8397	125.667	80.3333	81	144	9	1	1	.	1	1	0	0	0	2012
16	23.7379	145	75	87	167	4	1	3	2	1	1	0	0	0	2012
16	20.7641	109.5	68.5	87	178	7	2	1	.	1	1	0	0	0	2012
16	23.6686	107	64	84	159	6	1	1	1	1	1	0	0	0	2012
16	18.4221	100.5	57	72	165	2	1	3	3	1	1	0	0	0	2012
16	24.2976	126.5	70.5	83	179	21	2	1	3	3	2	0	0	0	2012
16	17.9208	107	64.5	87	159	16	1	3	1	3	2	1	1	0	2012
16	21.616	128	67	89	117	10	1	3	2	2	2	2	2	0	2012
16	20.9442	107	69.5	79	143	10	1	2	.	2	2	0	0	0	2012
16	25.5751	117.5	73	85	184	8	2	1	2	1	1	0	0	0	2012
16	27.0764	115.5	64	85	179	2	1	3	.	1	1	2	2	0	2012
15	20.1648	106	71.5	84	145	9	2	1	2	1	1	0	0	0	2012
16	19.336	95	50	79	145	5	2	1	.	1	1	0	0	0	2012
15	21.5773	99.5	57	91	133	1	2	2	3	1	1	0	0	0	2012
15	28.8172	131	71.5	87	167	4	1	3	.	1	1	2	2	0	2012
15	21.6697	119	62	89	144	18	1	.	.	3	2	1	0	.	2012
15	24.0383	86.5	48	86	203	8	2	3	.	1	1	0	0	0	2012
16	22.2504	110	70.5	85	192	5	1	3	.	1	1	0	0	0	2012
16	18.0758	105.5	68.5	82	137	14	1	3	3	2	2	0	0	0	2012
15	23.4811	115.333	67.3333	87	179	6	2	2	2	1	1	1	1	0	2012
15	20.6287	107.5	72	82	132	5	2	1	2	1	1	0	0	0	2012
15	20.4906	117.5	69.5	84	165	0	2	1	2	1	1	0	0	0	2012
15	22.6326	111	59	76	167	11	2	4	2	2	2	0	0	0	2012
15	29.4464	139.333	61.3333	71	155	10	1	3	.	2	2	0	0	0	2012
15	20.7875	115.5	76.5	90	169	2	2	1	1	1	1	0	0	0	2012
16	21.4467	106	68.5	82	148	4	1	3	3	1	1	0	0	0	2012
15	18.5877	93	53.5	84	128	10	1	3	.	2	2	0	0	0	2012
15	17.9124	118	71.5	81	152	12	2	1	.	2	2	0	0	0	2012
15	26.2658	121	73	94	164	8	2	4	.	1	1	0	0	0	2012
15	20.9781	135	85.3333	87	186	6	2	.	1	1	1	0	0	0	2012
15	20.7786	121	64	95	140	10	1	3	1	2	2	1	1	0	2012
15	23.6402	116.5	58	78	162	10	1	1	3	2	2	0	0	0	2012
15	21.5306	100.5	56.5	77	176	11	2	.	3	2	2	0	0	0	2012
15	18.4141	97	57.5	78	125	0	1	3	3	1	1	0	0	0	2012
15	18.4736	108.5	65.5	83	154	0	1	2	2	1	1	1	1	0	2012
15	19.1832	106.5	61.5	85	213	14	2	1	.	2	2	0	0	0	2012
16	22.6701	159.667	86	78	178	7	1	4	3	1	1	0	0	0	2012
15	17.6522	111.5	67	81	160	1	2	3	.	1	1	0	0	0	2012
15	22.3924	109.5	68.5	83	184	9	2	3	2	1	1	0	0	0	2012
15	23.3624	96.5	56	83	203	5	2	.	3	1	1	1	1	0	2012
15	23.3979	113.333	70.6667	85	136	11	2	1	3	2	2	1	1	0	2012
15	23.4351	155	92	85	203	12	1	1	1	2	2	0	0	0	2012
15	19.9348	120.333	59.6667	85	141	4	1	3	2	1	1	0	0	0	2012
16	21.1288	125.5	76	78	133	0	1	2	3	1	1	2	2	0	2012
16	27.4417	123.5	77.5	81	172	9	1	3	1	1	1	0	0	0	2012
15	20.6397	109.5	65	88	136	0	1	4	3	1	1	2	2	0	2012
15	25.4321	104	60	82	194	11	2	1	1	2	2	1	1	1	2012
15	19.7578	121	73	78	185	10	1	1	2	2	2	0	0	0	2012
16	18.7001	110.5	64.5	89	155	6	2	.	.	1	1	1	0	.	2012
15	19.1362	100	54.5	97	160	0	2	1	.	1	1	0	0	0	2012
15	28.5199	125.5	66.5	86	148	6	1	3	3	1	1	0	0	0	2012
15	22.782	115.667	74	92	191	0	2	3	2	1	1	0	0	0	2012
15	17.1406	119.333	65	79	154	0	1	3	3	1	1	0	0	0	2012
15	21.9843	94	60.5	84	172	0	2	3	2	1	1	1	1	0	2012
15	27.4933	111.5	69	81	234	14	2	3	.	2	2	1	0	.	2012
15	21.4469	126.5	71	77	162	4	2	3	2	1	1	0	0	0	2012
15	20.9003	131.5	72	89	131	10	1	4	.	2	2	0	0	0	2012
15	21.135	137.5	68.5	96	174	23	1	4	.	3	2	2	2	0	2012

## Sheet: mastercode
Name of variables	Explanation
age	baseline age
bmi	bmi=weight/((height/100)*(height/100))
sbp	Mean of systolic blood pressure, mmHg
dbp	Mean of diastolic blood pressure, mmHg
FBS	Fast blood sugar,mg/dl
Total_cholesterol	Total cholesterol,mg/dl
BDIscore	Score of Beck depression inventory
sex	1=Male 2=Female
exercise	1=none, 2=<2 per week, 3=2-<4 per week, 4=≥4 per week
house_income	1=<3.0 million, 2=3.0 -<5.0 million, 3=≥5.0 million
severity_depressive	1= normal, 2=mild depressive symptoms, 3=moderate or severe depressive symptoms
depressive_sx	1= normal, 2=having depressive symptoms
SHSE_overall	0=none, 1=occasional exposure, 2=regular exposure
SHSE_home	0=none, 1=occasional exposure, 2=regular exposure
SHSE_school	0=none, 1=occasional exposure, 2=regular exposure
year	Baseline measured year
